# Supplementary material for: Effects of a One-Year Multicomponent Exercise Program on Community-Dwelling Older Adults at Risk of Sarcopenic Obesity
Source: J Clin Med. 2025 Nov 4;14(21):7839. doi: 10.3390/jcm14217839 (PMC12608375; doi:10.3390/jcm14217839)
Supplement: Supplementary file 1 [file jcm-14-07839-s001.zip]

Archive with 1 entries (1 files):
- jcm-3925530-supplementary.pdf
